# Supplementary material for: Does the IL-6/KL-6 ratio distinguish different phenotypes in COVID-19 Acute Respiratory Distress Syndrome? An observational study stemmed from prospectively derived clinical, biological, and computed tomographic data
Source: PLoS One. 2025 May 21;20(5):e0321533. doi: 10.1371/journal.pone.0321533 (PMC12094726; doi:10.1371/journal.pone.0321533)
Supplement: S1 Data — (XLSX) [file pone.0321533.s001.xlsx]

## Sheet: Feuil1
IDEN	J1	J28	SORREA	DURHOSPR	DECESR	DURHOSPT	PERDVUE	STAVIJ28	SEXE	AGE	IMC	ICC	IRC	MRESPC	ATCDCANC	CANCEVO	HTA	TABAC	DIABETE	DURVMREA	VENFRJ28	ECMVV	COMPLJ1	COMPLJ3	COMPLJ7	COMPLJ10	COMPLJ14	COMPLJ17	COMPLJ21	COMPLJ24	COMPLJ28	SAPSIJ1	SAPSIJ3	SAPSIJ7	SAPSIJ10	SAPSIJ14	SAPSIJ17	SAPSIJ21	SAPSIJ24	SAPSIJ28	SOFAJ1	SOFAJ3	SOFAJ7	SOFAJ10	SOFAJ14	SOFAJ17	SOFAJ21	SOFAJ24	SOFAJ28
B_P_1937_11	2020-03-27	*	2020-04-23	23	1	28	0	1	1	82	25	0	0	0	0	0	0	2	0	23	0	0	/	/	32.5	45.8	33.1	*	*	*	*	/	/	59	53	47	40	51	51	47	/	/	7	7	6	5	5	5	6
H_R_1935_11	2020-03-27	2020-04-23	2020-04-26	29	0	71	0	0	0	84	32	0	0	0	1	0	1	*	1	19	7	0	/	37.5	34.6	45	*	*	*	*	*	24	57	46	36	37	44	39	33	33	0	11	9	6	5	6	4	6	6
D_E_1940_11	2020-03-31	2020-04-27	2020-04-30	29	0	59	0	0	1	79	36	0	0	0	0	0	1	2	0	24	2	0	/	40	33.8	27.8	44	*	*	*	*	/	42	38	52	41	41	34	34	34	/	3	4	7	4	3	3	1	1
S_N_1941_02	2020-03-21	2020-04-17	2020-04-03	14	0	53	0	0	0	79	28	0	0	0	0	0	1	*	1	/	0	0	*	46.1	36.8	45.3	23.2	/	/	/	/	24	48	49	44	52	/	/	/	/	0	7	8	6	8	/	/	/	/
S_R_1941_12	2020-03-23	2020-04-19	2020-04-08	16	0	/	1	2	1	78	20	0	1	0	0	0	1	*	0	9	/	0	/	*	29.7	*	*	*	/	/	/	/	39	59	62	52	33	/	/	/	/	3	9	7	3	2	/	/	/
M_A_1943_06	2020-03-20	*	2020-04-04	16	1	16	0	1	0	76	24	0	1	1	1	0	0	*	0	16	0	0	*	66.7	62.3	72.2	55.6	"	"	"	"	67	54	54	34	68	"	"	"	"	11	8	11	5	10	"	"	"	"
W_J_1941_06	2020-03-18	2020-04-14	2020-04-03	17	0	51	0	0	0	78	26	0	0	0	0	0	1	*	1	/	0	0	32.4	23.2	43.3	55	*	*	/	/	/	67	53	61	49	38	34	/	/	/	10	10	10	6	7	5	/	/	/
S_N_1946_02	2020-03-21	"	2020-04-05	15	1	16	0	1	0	74	27	0	0	1	0	0	0	*	0	15	0	0	/	40	68.6	57.5	*	"	"	"	"	/	56	46	33	33	"	"	"	"	/	7	6	2	3	"	"	"	"
M_M_1947_04	2020-03-18	2020-04-14	2020-04-01	15	0	/	1	2	0	72	25	0	0	0	0	0	0	*	0	/	/	0	*	51	32.4	22.5	35.3	/	/	/	/	*	32	27	36	37	/	/	/	/	*	3	2	3	3	/	/	/	/
B_M_1948_10	2020-03-27	2020-04-23	2020-05-03	33	0	49	0	0	0	71	30	0	0	0	0	0	0	*	0	28	0	0	/	/	35.4	28.9	34.3	*	*	*	*	/	/	52	53	48	48	41	38	38	/	/	8	11	8	7	4	5	6
V_G_1949_06	2020-03-21	2020-04-17	2020-04-10	17	0	31	0	0	0	70	30	0	0	0	1	0	1	2	0	14	10	0	/	/	19.9	20.1	17.3	*	*	/	/	/	/	35	27	40	33	27	/	/	/	/	6	4	4	2	2	/	/
R_R_1950_03	2020-04-01	2020-04-28	2020-05-15	42	0	59	0	0	0	70	32	0	0	0	0	0	0	*	0	29	0	0	/	/	33.3	39.1	29.4	48.2	*	*	*	/	/	60	44	47	47	44	48	51	/	/	9	7	8	8	6	6	4
P_G_1950_08	2020-03-15	2020-04-11	2020-03-29	15	0	42	0	0	0	69	33	1	0	1	0	0	1	2	0	15	0	0	*	*	25	19.2	*	/	/	/	/	50	40	50	30	30	/	/	/	/	8	7	8	2	2	/	/	/	/
I_A_1951_10	2020-03-28	2020-04-24	2020-04-15	19	0	32	0	0	0	68	25	0	0	0	0	0	0	*	1	14	13	0	*	63.9	48.2	25.5	*	*	/	/	/	46	43	45	47	30	33	/	/	/	8	6	7	7	2	3	/	/	/
M_O_1953_07	2020-03-30	2020-04-26	2020-05-13	43	0	86	0	0	1	66	38	0	0	0	0	0	0	*	1	37	0	0	/	25.3	31.1	87	*	*	*	*	*	/	45	54	51	44	48	51	47	38	/	9	8	8	6	9	7	8	5
C_A_1957_03	2020-03-29	2020-04-25	2020-05-10	41	1	43	0	0	0	63	33	0	1	0	0	0	1	*	1	36	0	0	/	*	*	25.5	*	*	17.5	15.5	17.9	/	47	40	46	*	*	41	76	69	/	6	4	10	*	*	9	13	12
M_R_1958_02	2020-03-18	2020-04-14	2020-04-02	15	0	88	0	0	0	62	31	0	0	0	0	0	1	*	0	15	0	0	/	18.3	*	*	*	/	/	/	/	/	46	41	41	34	/	/	/	/	/	8	6	6	3	/	/	/	/
M_C_1959_01	2020-03-16	2020-04-12	2020-04-12	22	0	37	0	0	0	61	39	0	0	0	0	0	1	*	0	20	2	0	/	/	32.3	32.9	34	35.3	*	*	*	/	/	51	40	33	46	30	30	18	/	/	11	6	4	7	3	2	0
K_I_1960_05	2020-04-04	2020-05-01	2020-04-24	16	0	25	1	2	0	59	28	0	0	0	0	0	0	*	0	9	*	0	/	/	*	21.7	25.3	*	/	/	/	/	/	24	32	36	19	/	/	/	/	/	4	6	5	2	/	/	/
D_G_1961_11	2020-04-03	2020-04-30	2020-05-05	33	0	41	0	0	0	58	26	0	0	0	0	0	1	*	1	26	2	0	*	48.7	31.5	40.6	*	*	*	*	*	24	35	28	41	22	32	41	22	22	6	6	3	8	3	6	6	3	3
A_C_1962_01	2020-03-26	2020-04-22	2020-04-15	20	0	75	0	0	0	58	31	0	0	0	0	0	1	*	1	11	16	0	/	56.5	39.8	*	*	*	*	/	/	/	22	20	26	22	28	26	/	/	/	3	2	3	3	3	2	/	/
R_M_1968_05	2020-03-29	2020-04-25	2020-04-15	14	0	18	0	0	1	52	31	0	0	0	0	0	0	*	0	12	12	0	/	/	36	*	*	*	/	/	/	/	/	23	22	19	13	/	/	/	/	/	2	3	2	2	/	/	/
K_A_1968_12	2020-03-24	2020-04-20	2020-04-29	31	0	58	0	0	0	51	30	0	0	0	1	0	0	*	0	19	3	0	/	/	47.5	47	36	42.7	*	*	*	/	/	65	54	46	52	37	35	32	/	/	17	11	12	10	8	6	7
Y_S_1971_07	2020-03-25	2020-04-21	2020-04-10	15	0	*	1	2	0	49	29	0	0	1	0	0	0	*	0	13	*	0	/	21.8	19.3	16	*	*	/	/	/	/	30	38	26	19	13	/	/	/	/	7	6	3	1	1	/	/	/
S_S_1971_11	2020-03-26	2020-04-22	2020-04-20	25	0	*	1	2	0	48	38	0	0	0	0	0	1	*	1	*	*	1	/	36	25.9	29.4	34.8	*	*	*	/	/	45	44	57	63	64	56	52	/	/	13	13	15	15	14	12	12	/
A_S_1974_09	2020-04-02	2020-04-29	2020-05-19	48	0	68	0	0	1	46	33	0	1	0	0	0	0	*	0	40	0	0	*	40.4	37.2	26.9	30	31.6	41.1	*	*	42	41	38	53	41	58	52	40	32	10	8	10	11	9	12	12	7	7
M_T_1977_09	2020-03-27	2020-04-23	2020-04-23	23	0	57	0	0	1	43	30	0	0	0	0	0	1	*	0	20	3	0	/	/	48.7	23.6	26.3	*	*	*	*	/	/	53	37	39	43	36	36	34	/	/	10	9	6	6	6	5	6
H_F_1986_11	2020-03-11	2020-04-07	2020-04-01	19	0	*	1	2	1	33	38	0	0	0	0	0	1	*	0	18	*	0	/	/	12.5	15.3	21.4	*	*	/	/	/	/	31	24	23	25	25	/	/	/	/	8	4	2	3	2	/	/
B-A 1942-05	2020-03-20	2020-04-16	2020-03-27	8	1	8	0	1	0	77	35	0	0	0	0	0	1	*	1	8	0	0	36.3	64.7	43.6	"	"	"	"	"	"	61	45	37	"	"	"	"	"	"	9	6	4	"	"	"	"	"	"
B_J_1942_07	2020-03-24	2020-04-20	2020-03-31	7	1	8	0	1	0	77	29	0	1	0	1	0	0	*	0	7	0	0	/	55.7	38.3	"	"	"	"	"	"	/	54	61	"	"	"	"	"	"	/	8	11	"	"	"	"	"	"
L_F_1945_04	2020-03-18	2020-04-14	2020-03-27	6	1	10	0	1	0	74	26	1	0	0	0	0	0	2	1	6	0	0	/	/	65.7	50	"	"	"	"	"	/	/	60	62	"	"	"	"	"	/	/	7	7	"	"	"	"	"
R_B_1948_01	2020-03-19	2020-04-15	2020-03-24	6	1	6	0	1	0	72	30	0	0	0	0	0	1	*	1	6	0	0	44.1	37.5	71.9	"	"	"	"	"	"	38	56	58	"	"	"	"	"	"	4	8	11	"	"	"	"	"	"
T_K_1949_09	2020-03-22	2020-04-18	2020-03-31	6	1	10	0	1	1	70	22	0	0	0	0	0	1	2	0	5	0	0	/	/	16.7	18	"	"	"	"	"	/	/	53	60	"	"	"	"	"	/	/	7	10	"	"	"	"	"
B_G_1949_10	2020-03-30	2020-04-26	2020-04-13	11	1	15	0	1	0	70	28	1	0	0	0	1	1	2	1	11	0	0	/	/	18.1	19.7	21.1	"	"	"	"	/	/	74	80	86	"	"	"	"	/	/	17	16	17	"	"	"	"
G_G_1950_03	2020-04-24	2020-05-21	2020-05-01	3	1	8	0	1	0	70	35	0	1	1	1	1	1	2	0	2	0	0	/	/	53	"	"	"	"	"	"	/	/	60	"	"	"	"	"	"	/	/	7	"	"	"	"	"	"
B_P_1955_11	2020-03-22	2020-04-18	2020-03-28	7	1	7	0	1	0	65	31	0	1	1	0	0	0	2	0	7	0	0	27.4	*	17.7	"	"	"	"	"	"	38	37	45	"	"	"	"	"	"	6	4	11	"	"	"	"	"	"
R_S_1959_09	2020-03-15	2020-04-11	2020-03-25	9	1	11	0	1	1	60	15	0	0	1	1	1	0	0	0	9	0	0	/	19.8	19.2	15.7	"	"	"	"	"	/	66	49	41	"	"	"	"	"	/	11	9	6	"	"	"	"	"
E_J_1938_08	2020-03-28	2020-04-24	2020-04-24	24	0	81	0	0	1	81	29	0	0	0	1	0	1	0	1	15	9	0	/	/	38	33.4	57.1	37	*	*	*	/	/	47	50	49	46	33	24	24	/	/	7	5	5	6	3	2	2
G_R_1942_12	2020-03-31	2020-04-27	2020-04-27	28	1	28	0	1	0	77	39	1	1	0	0	0	1	0	1	28	0	0	33.2	29.3	*	31.3	*	30	21.4	*	*	67	54	54	51	45	37	37	35	71	12	8	6	6	4	5	4	2	6
E_C_1946_01	2020-03-25	2020-04-21	2020-04-13	20	1	20	0	1	1	74	27	0	0	1	0	0	0	0	0	20	0	0	28.7	30	21.2	16.3	14.5	16.8	"	"	"	56	46	30	30	30	30	"	"	"	11	6	3	3	3	3	"	"	"
G_Y_1946_03	2020-03-23	2020-04-19	2020-04-24	33	0	65	0	0	1	74	28	0	0	0	0	0	0	0	0	26	2	0	42	32.6	50	*	*	*	*	*	*	52	46	43	43	30	40	27	27	25	12	8	7	7	3	6	3	2	2
P_T_1946_08	2020-03-16	2020-04-12	2020-03-31	15	0	16	1	2	0	73	31	0	0	0	0	0	1	0	0	*	0	0	/	30	*	34.6	*	/	/	/	/	/	48	51	51	36	/	/	/	/	/	7	4	3	3	/	/	/	/
K_J_1947_08	2020-03-25	2020-04-21	2020-05-01	38	1	38	0	0	0	72	28	1	0	0	0	0	1	*	1	38	0	0	29.23	39.6	37.2	21	33.5	17.8	22.3	20.3	16	60	52	52	36	37	49	43	43	44	11	7	8	4	3	6	6	7	7
P_A_1949_08	2020-03-26	2020-04-22	2020-04-22	28	1	28	0	1	1	70	32	0	0	0	0	0	0	*	0	28	0	0	36.9	32.7	25.3	*	*	*	*	12.1	11.9	51	41	44	38	29	46	43	45	51	10	7	11	7	3	6	6	8	8
B_B_1950_08	2020-03-26	2020-04-22	2020-04-15	19	0	26	0	0	0	70	26	1	0	0	0	0	1	2	0	18	8	0	/	46.9	22.1	*	*	*	*	/	/	/	54	43	37	37	40	24	/	/	/	9	7	3	6	7	1	/	/
J_M_1950_08	2020-03-24	2020-04-20	2020-04-17	25	0	25	1	2	1	69	33	0	0	0	0	0	1	0	1	*	0	0	40	28.3	27.1	24.3	*	*	*	*	/	48	46	57	57	41	54	54	43	/	7	10	10	11	6	8	8	6	/
B_M_1954_02	2020-03-19	2020-04-15	2020-05-19	62	0	68	0	0	0	66	30	1	1	0	0	0	1	0	1	41	0	0	105	39.6	42	25.9	*	33	*	*	60	53	49	46	39	47	46	40	53	53	9	8	7	3	6	7	3	6	7
J_P_1954_04	2020-03-24	2020-04-20	2020-04-23	29	0	31	0	0	0	66	34	0	0	0	0	0	0	0	0	24	2	0	*	56	40	45	63.6	*	*	*	*	*	52	43	36	48	33	41	39	20	*	13	6	3	6	3	4	6	2
C_J_1954_08	2020-03-15	2020-04-11	2020-04-20	37	0	69	0	0	0	65	29	0	0	0	0	0	1	0	0	36	0	0	48.9	48.9	42	34.6	30	30	*	*	*	46	33	35	37	56	61	57	41	54	10	7	6	8	11	12	12	7	11
S_M_1957_11	2020-03-23	2020-04-19	2020-04-15	24	0	30	0	0	0	62	27	0	0	0	0	0	1	0	0	17	10	0	*	29	55.6	*	*	*	*	*	/	58	25	36	39	24	20	18	18	/	9	2	4	6	0	0	0	0	/
M_F_1957_11	2020-03-29	2020-04-25	2020-06-07	70	0	74	0	0	0	62	26	0	0	0	1	0	1	0	0	35	0	0	/	31.6	25	19.5	26.7	34.7	*	*	*	/	44	48	36	36	36	29	24	24	/	7	7	3	3	3	3	2	2
D_C_1958_12	2020-03-28	2020-04-24	2020-04-15	16	0	28	0	0	0	61	29	0	0	0	0	0	0	0	0	11	14	0	/	/	21.59	*	*	*	/	/	/	/	/	42	30	42	26	/	/	/	/	/	6	3	6	2	/	/	/
M_D_1959_02	2020-03-12	2020-04-08	2020-06-02	78	0	84	0	0	0	61	26	0	1	0	1	0	1	1	1	49	0	0	/	/	35.7	28.6	33.8	41.8	*	*	*	/	/	54	38	49	46	51	51	51	/	/	9	6	7	9	9	9	7
M_Y_1962_04	2020-04-01	2020-04-28	2020-04-14	14	0	17	1	2	1	57	31	0	0	0	0	0	0	0	1	6	*	0	42	33.8	40.3	*	*	/	/	/	/	30	35	35	22	13	/	/	/	/	6	6	6	3	0	/	/	/	/
U_C_1962_05	2020-03-31	2020-04-27	2020-04-15	14	0	21	1	2	0	57	36	0	0	0	0	0	1	0	0	10	*	0	/	22.7	19.5	63	*	/	/	/	/	/	51	33	30	27	/	/	/	/	/	10	5	3	2	/	/	/	/
S_A_1962_12	2020-03-14	2020-04-10	2020-04-22	39	0	40	0	0	1	57	52	0	0	0	0	0	0	2	0	35	0	0	/	43.3	43	35	30.9	43.8	*	*	*	/	48	37	35	24	19	22	19	19	/	10	6	5	3	3	3	2	2
L_N_1963_05	2020-03-25	2020-04-21	2020-04-14	19	0	30	0	0	1	57	29	0	0	0	0	0	1	*	0	16	10	0	/	16	49.7	70.4	*	*	*	/	/	/	46	35	22	35	34	15	/	/	/	13	6	2	6	5	0	/	/
K_F_1963_05	2020-03-31	2020-04-27	2020-05-15	46	1	46	0	0	0	57	28	0	0	0	0	0	0	0	1	46	0	0	28.9	*	23.1	74	*	20.25	*	25.45	25.71	48	52	49	46	46	61	58	50	50	13	11	12	12	13	15	13	13	12
K_A_1963_11	2020-03-25	2020-04-21	2020-04-20	26	0	27	1	2	0	56	26	0	0	0	0	0	1	*	0	21	*	0	/	39	32.3	57.8	31.1	*	*	*	/	/	49	49	29	45	26	26	17	/	/	10	6	3	6	3	3	3	/
R_S_1964_10	2020-03-13	2020-04-09	2020-03-26	14	0	14	1	2	0	55	26	0	0	0	0	0	0	0	0	*	*	0	*	32.7	17.9	24.5	19.6	/	/	/	/	36	35	41	27	41	/	/	/	/	8	7	8	2	5	/	/	/	/
S_F_1967_12	2020-03-27	2020-04-23	2020-05-07	38	0	50	0	0	0	52	20	0	1	0	1	0	1	0	0	31	0	0	/	/	66.3	50	34	33.3	*	*	28	/	/	47	33	28	41	30	27	34	/	/	7	4	3	6	3	2	6
P_P_02_1973	2020-03-30	2020-04-26	2020-04-14	16	0	19	1	2	0	47	34	1	0	0	0	0	1	0	0	11	*	0	*	32.4	44.1	*	*	/	/	/	/	44	38	45	29	30	/	/	/	/	10	7	8	3	3	/	/	/	/
A_B_1978_01	2020-03-17	2020-04-13	2020-05-07	49	0	65	0	0	1	42	28	0	0	0	0	0	0	0	0	45	0	1	/	/	*	14.8	16.4	*	*	*	*	/	/	23	22	22	23	22	27	*	/	/	3	2	3	3	3	4	*
H_K_1982_06	2020-03-17	2020-04-13	2020-04-08	21	0	37	0	0	0	37	41	0	0	0	0	0	1	2	0	20	6	1	/	35.3	38.3	20	20	43.75	*	/	/	/	26	13	37	37	36	12	/	/	/	5	3	7	7	8	1	/	/
H_F_1990_07	2020-03-20	2020-04-16	2020-04-23	30	0	69	0	0	0	30	32	0	0	0	0	0	0	0	0	28	0	1	/	/	65.2	27.3	40.9	36.4	*	*	*	/	/	31	45	43	43	51	32	29	/	/	8	12	10	10	13	10	6
J_S_1941_07	2020-03-24	2020-04-20	2020-04-07	11	1	15	0	1	1	78	28	0	0	0	0	0	1	0	0	11	0	0	/	/	32.7	34.2	19	"	"	"	"	/	/	45	37	43	"	"	"	"	/	/	7	5	7	"	"	"	"
H_M_1941_07	2020-03-31	2020-04-27	2020-04-13	13	1	19	0	1	0	78	23	0	0	0	0	0	0	*	0	11	0	0	/	*	14.1	12.7	7.25	"	"	"	"	/	50	49	60	82	"	"	"	"	/	7	6	9	13	"	"	"	"
W_L_1941_10	2020-03-21	2020-04-17	2020-03-21	1	1	1	0	1	0	78	31	1	0	0	0	1	1	0	0	1	0	0	*	"	"	"	"	"	"	"	"	64	"	"	"	"	"	"	"	"	9	"	"	"	"	"	"	"	"
Z_P_1946_12	2020-03-25	2020-04-21	2020-04-03	10	1	10	0	1	0	73	30	0	0	0	0	0	1	*	0	9	0	0	43.8	39.3	28	20.1	"	"	"	"	"	52	46	55	62	"	"	"	"	"	8	7	7	8	"	"	"	"	"
K_B_1947_01	2020-03-24	2020-04-20	2020-03-31	8	1	8	0	1	0	73	31	0	0	0	0	0	1	*	0	8	0	0	33.7	34.9	30.4	"	"	"	"	"	"	51	54	60	"	"	"	"	"	"	8	12	14	"	"	"	"	"	"
G_F_1947_04	2020-03-12	2020-04-08	2020-03-19	7	1	8	0	1	0	72	22	0	0	0	0	0	0	0	0	7	0	0	/	26	36.4	"	"	"	"	"	"	/	42	38	"	"	"	"	"	"	/	6	6	"	"	"	"	"	"
S_J_1948_03	2020-03-17	2020-04-13	2020-03-29	8	1	13	0	1	0	72	26	1	1	0	1	1	0	0	0	8	0	0	/	/	40.8	38.5	"	"	"	"	"	/	/	63	59	"	"	"	"	"	/	/	7	13	"	"	"	"	"
R_O_1948_10	2020-03-26	2020-04-22	2020-03-28	3	1	3	0	1	1	71	39	0	1	1	0	0	1	1	1	3	0	0	24.6	27.9	"	"	"	"	"	"	"	62	72	"	"	"	"	"	"	"	12	11	"	"	"	"	"	"	"
A_L_1950_08	2020-03-25	2020-04-21	2020-03-31	7	1	7	0	1	1	69	35	0	0	1	0	0	1	*	1	7	0	0	25.3	25	21.4	"	"	"	"	"	"	56	46	73	"	"	"	"	"	"	11	7	12	"	"	"	"	"	"
M_M_1951_06	2020-03-18	2020-04-14	2020-03-30	12	1	13	0	1	1	68	48	0	1	0	0	0	1	*	1	12	0	0	/	24.62	24.07	17.45	"	"	"	"	"	/	53	51	54	"	"	"	"	"	/	10	9	10	"	"	"	"	"
A_M_12_1953	2020-03-27	2020-04-23	2020-03-30	4	1	4	0	1	0	66	25	1	0	0	1	1	1	*	1	3	0	0	35.6	29	"	"	"	"	"	"	"	75	64	"	"	"	"	"	"	"	11	14	"	"	"	"	"	"	"
J_M_1957_11	2020-03-25	2020-04-21	2020-04-06	12	1	13	0	1	0	62	27	0	1	1	1	1	1	*	0	12	0	0	/	18.6	11.2	12.3	"	"	"	"	"	/	50	55	61	"	"	"	"	"	/	9	9	10	"	"	"	"	"
[truncated: 219 more columns]
